# Supplementary material for: Reply to: Reconciling differences in impact of molecular subtyping on response to cisplatin-based chemotherapy
Source: Nat Commun. 2021 Aug 10;12:4834. doi: 10.1038/s41467-021-24839-6 (PMC8355314; doi:10.1038/s41467-021-24839-6)
Supplement: Supplementary file 2 — Source Data [file 41467_2021_24839_MOESM2_ESM.xlsx]

## Sheet: Ark1
Patient ID	NAC	First-line	Dead or Alive	OS	ExpressionSubtype
P001	NO	YES	1	39	Ba/Sq
P002	NO	YES	1	12	Ba/Sq
P003	NO	YES	1	52	Ba/Sq
P004	NO	YES	1	13	LumP
P005	NO	YES	1	10	Ba/Sq
P006	NO	YES	1	130	LumP
P007	NO	YES	1	56	LumP
P008	NO	YES	1	22	LumU
P009	YES	YES	1	29	LumP
P010	NO	YES	0	43	LumP
P011	NO	YES	1	36	LumP
P012	NO	YES	1	40	LumP
P013	NO	YES	1	15	NE-like
P014	NO	YES	1	23	LumU
P015	NO	YES	1	20	Ba/Sq
P016	NO	YES	1	32	LumP
P017	NO	YES	0	28	LumU
P018	NO	YES	1	20	Ba/Sq
P019	NO	YES	1	15	LumP
P020	NO	YES	1	19	Ba/Sq
P021	NO	YES	1	37	LumP
P022	NO	YES	1	15	LumP
P023	NO	YES	1	42	LumP
P024	NO	YES	1	15	LumU
P025	NO	YES	1	48	LumP
P026	NO	YES	1	14	Ba/Sq
P027	NO	YES	1	32	Ba/Sq
P028	NO	YES	1	12	LumU
P029	NO	YES	0	70	LumP
P030	NO	YES	1	22	Ba/Sq
P031	NO	YES	1	12	Ba/Sq
P032	NO	YES	1	10	LumP
P033	NO	YES	1	10	LumP
P034	NO	YES	1	17	LumU
P035	NO	YES	1	18	LumU
P036	NO	YES	1	46	LumU
P037	NO	YES	1	65	LumP
P038	NO	YES	0	147	LumP
P039	NO	YES	1	61	Stroma-rich
P040	NO	YES	0	19	LumP
P041	NO	YES	1	10	Stroma-rich
P042	NO	YES	0	175	Stroma-rich
P043	YES	YES	1	32	Stroma-rich
P044	NO	YES	1	12	LumU
P045	YES	YES	1	58	LumP
P046	NO	YES	1	18	Ba/Sq
P047	NO	YES	1	49	LumP
P048	NO	YES	1	12	LumU
P049	NO	YES	1	24	Ba/Sq
P050	NO	YES	1	11	LumU
P051	NO	YES	1	6	LumU
P052	NO	YES	1	10	Ba/Sq
P053	NO	YES	1	33	Ba/Sq
P054	NO	YES	1	7	LumP
P055	NO	YES	1	12	Stroma-rich
P056	NO	YES	1	12	Stroma-rich
P057	NO	YES	1	27	Stroma-rich
P058	NO	YES	1	30	Ba/Sq
P059	NO	YES	1	26	LumP
P060	NO	YES	0	75	Stroma-rich
P061	NO	YES	1	56	Ba/Sq
P062	NO	YES	0	52	LumP
P063	NO	YES	1	43	LumU
P064	NO	YES	0	100	LumP
P065	NO	YES	1	33	LumP
P066	NO	YES	1	39	NA
P067	NO	YES	0	65	NA
P068	NO	YES	1	20	NA
P069	NO	YES	1	108	NA
P070	YES	YES	1	35	NA
P071	NO	YES	0	116	NA
P072	NO	YES	1	17	NA
P073	NO	YES	1	52	Stroma-rich
P074	YES	YES	1	60	LumP
P075	NO	YES	1	35	LumP
P076	NO	YES	1	18	Stroma-rich
P077	NO	YES	1	19	LumU
P078	NO	YES	1	10	Stroma-rich
P079	NO	YES	1	8	LumP
P080	NO	YES	0	130	LumP
P081	NO	YES	1	4	LumP
P082	NO	YES	1	16	Ba/Sq
P083	NO	YES	1	8	Stroma-rich
P084	NO	YES	1	21	LumU
P085	NO	YES	1	8	Ba/Sq
P086	YES	NO	1	29	LumP
P087	YES	NO	1	10	Ba/Sq
P088	YES	NO	0	19	Ba/Sq
P089	YES	NO	0	27	Ba/Sq
P090	YES	NO	0	46	Stroma-rich
P091	YES	NO	0	44	Ba/Sq
P092	YES	NO	0	44	Stroma-rich
P093	YES	NO	0	31	LumU
P094	YES	NO	0	41	Stroma-rich
P095	YES	NO	0	40	LumU
P096	YES	NO	0	38	Ba/Sq
P097	YES	NO	0	38	LumP
P098	YES	NO	0	34	LumP
P099	NO	YES	0	36	LumP
P100	YES	NO	0	36	LumP
P101	YES	NO	0	35	LumU
P102	YES	NO	0	35	LumU
P103	YES	NO	0	34	LumU
P104	YES	NO	0	34	Ba/Sq
P105	YES	NO	0	33	Ba/Sq
P106	YES	NO	0	34	Stroma-rich
P107	YES	NO	0	33	LumU
P108	YES	NO	0	32	LumP
P109	YES	NO	0	32	LumU
P110	YES	NO	0	32	LumU
P111	YES	NO	0	29	LumP
P112	YES	NO	0	29	LumP
P113	YES	NO	0	25	LumP
P114	YES	NO	0	25	LumP
P115	YES	NO	0	22	LumU
P116	YES	NO	0	20	LumP
P117	YES	NO	0	20	LumP
P118	YES	NO	0	19	Ba/Sq
P119	YES	NO	0	19	LumP
P120	YES	NO	0	16	Stroma-rich
P121	YES	NO	0	17	Stroma-rich
P122	YES	NO	0	16	Ba/Sq
P123	YES	NO	0	15	Ba/Sq
P124	YES	NO	0	15	LumU
P125	YES	NO	0	13	Ba/Sq
P126	NO	YES	0	15	Ba/Sq
P127	NO	YES	0	15	LumU
P128	YES	NO	0	5	Ba/Sq
P129	NO	YES	1	23	NA
P130	NO	YES	1	100	NA
P131	NO	YES	1	19	NA
P132	NO	YES	1	15	NA
P133	NO	YES	1	134	NA
P134	NO	YES	0	174	NA
P135	NO	YES	0	85	NA
P136	NO	YES	0	61	NA
P137	NO	YES	1	134	NA
P138	NO	YES	1	12	NA
P139	NO	YES	1	14	NA
P140	NO	YES	1	20	NA
P141	NO	YES	1	10	NA
P142	NO	YES	1	12	NA
P143	NO	YES	1	23	NA
P144	NO	YES	1	12	NA
P145	NO	YES	1	14	NA
P146	NO	YES	0	40	NA
P147	NO	YES	0	27	NA
P148	NO	YES	0	22	NA
P149	YES	NO	1	17	NA
P150	YES	NO	1	13	NA
P151	NO	YES	1	15	NA
P152	YES	NO	0	32	NA
P153	YES	NO	1	26	NA
P154	YES	NO	0	34	NA
P155	YES	NO	0	47	NA
P156	YES	NO	0	46	NA
P157	YES	NO	0	44	NA
P158	YES	NO	0	42	NA
P159	YES	NO	0	43	NA
P160	YES	NO	0	23	NA
P161	YES	NO	0	23	NA
P162	YES	NO	0	22	NA
P163	YES	NO	0	15	NA
P164	NO	YES	1	6	NA
P165	NO	NO	1	23	NA
